# Supplementary material for: Experimental Assessment of Stress–Strain Response in Filament-Wound GFRP Pipes Under Internal Pressure Loading
Source: Materials (Basel). 2026 Feb 6;19(3):639. doi: 10.3390/ma19030639 (PMC12898311; doi:10.3390/ma19030639)
Supplement: Supplementary file 1 [file materials-19-00639-s001.zip]

Archive with 1 entries (1 files):
- materials-4140237-supplementary.pdf
